# Supplementary material for: Two species? – Limits of the species concepts in the pygmy grasshoppers of the Tetrix bipunctata complex (Orthoptera, Tetrigidae)
Source: Zookeys. 2021 Jun 11;1043:33–59. doi: 10.3897/zookeys.1043.68316 (PMC8213684; doi:10.3897/zookeys.1043.68316)
Supplement: Supplementary material 1 — Table S1 [file zookeys-1043-033-s001.xlsx]

## Sheet: Distribution data Central Europ
Genus	species	males n=	females n=	Date	Country	State	Bundesland / Kanton	Place	Geographic coordinates - Degree decimal N	Geographic coordinates - Degree decimal E	altitude / m a.s.l.	Comments	First determination as on label	Second determination as on label	Collected by (leg.)	Authors determination using the standard ratio	Collectio	Collection Number	sort_v2	day	month	year	Prescision of geographic coordinates in km
Tetrix	kraussi		1		Austria	Carinthia	Kärnten	Maltatal	47.000 N	13.500 E	1048			T. Meineke 1097	leg. Mader	AW Lehmann	ZSM
Tetrix	kraussi		1	08.09.1943	Austria	Carinthia	Kärnten	Millstaetter See: Treffling-Pichlhütte	46.800 N	13.580 E	1000				leg. Ebner	AW Lehmann	NMW
Tetrix	kraussi		8	2.5.1977	Austria	Carinthia	Kärnten	Gerlitzen	46.694428 N	13.915691 E	1300	1200-1400	Nadig		Nadig	Moser/Baur	MHNG	9	18	2	5	1977	2
Tetrix	kraussi	1		VIII.1926	Austria	Carinthia	Kärnten	Hermagor-Pressegger See	46.627 N	13.367 E	614				leg. Eisentraut	AW Lehmann	ZMB
Tetrix	kraussi		1		Austria	Carinthia	Kärnten	Klagenfurt	46.618 N	14.305 E	446	coll. Br. v. W. 2338			leg. Bar. Jabornegg	AW Lehmann	NMW
Tetrix	kraussi		2	VIII.1929	Austria	Carinthia	Kärnten	Plöckenpass	46.604 N	12.945 E	1357				leg. W. Ramme	AW Lehmann	ZMB
Tetrix	kraussi		1		Austria	Carinthia	Kärnten	Villacher Alm, Alpenstrasse	46.594265 N	13.707743 E	1310		Nadig		Nadig	Moser/Baur	MHNG	10	26				4
Tetrix	kraussi	1	1	30.08.1961	Austria	Carinthia	Kärnten	Pernegg	46.573 N	14.635 E	481				leg. Jeekel et Wiering	AW Lehmann	ZMA
Tetrix	kraussi	1	2	01.09.1975	Austria	Carinthia	Kärnten	Gailtal: Egger Alm	46.500 N	13.450 E	1416				leg. C. et A. Jeekel	AW Lehmann	ZMA
Tetrix	kraussi	1	1		Austria	Carinthia	Kärnten	Loibl	46.445 N	14.300 E	1370	coll. Br. v. W. 3059			leg. Bar. Jabornegg	AW Lehmann	NMW
Tetrix	kraussi	1	2		Austria	Lower Austria	Niederösterreich	Hütteldorf	48.300 N	15.867 E	226	coll. Br. v. W.			coll. Br. v. Wattenwyl	AW Lehmann	NMW
Tetrix	kraussi	1		21.07.1909	Austria	Lower Austria	Niederösterreich	Anninger	48.100 N	16.020 E	494		Acrydium kraussi m det. Ebner		leg. Ebner	AW Lehmann	ZMA
Tetrix	kraussi	1		11.09.1961	Austria	Lower Austria	Niederösterreich	Mödling Eichkogel	48.083 N	16.283 E	222				leg. Jeekel	AW Lehmann	ZMA
Tetrix	kraussi	1		7.8.[19]21	Austria	Lower Austria	Niederösterreich	Raisenmarkt	48.033 N	16.067 E	380				leg. Brehmer	AW Lehmann	ZMB
Tetrix	kraussi		1	6.9.1921	Austria	Lower Austria	Niederösterreich	Hohe Wand	47.800 N	16.200 E	810		Acrydium kraussi f Ebner		leg. Ebner	AW Lehmann	ZMA
Tetrix	kraussi		1	16.3.1960	Austria	Salzburg	Salzburg	Patsch	47.800 N	13.067 E	420	an Waldlichtung			leg. Babig	AW Lehmann	NMW
Tetrix	bipunctata	1		VIII.[19]86	Austria	Salzburg	Salzburg	Lanzenbachtal	47.550 N	10.033 E	790				leg. Hoffmüller	AW Lehmann	ZMB
Tetrix	kraussi	1	1	07.09.1915	Austria	Styria	Steiermark	Kastenriegel	47.664 N	15.255 E	1094		Ebner, Fischer, Harz	T. Meineke m1066, f1102	leg. Ebner	AW Lehmann	ZSM
Tetrix	kraussi		1		Austria	Styria	Steiermark	Wechselgebiet	47.380 N	16.000 E	447		Acrydium kraussi Saul	T. Meineke 1081	leg. Mader	AW Lehmann	ZSM
Tetrix	kraussi		1	M.10.1959	Austria	Styria	Steiermark	Sausal-Gebirge: Kitzeck	46.767 N	15.433 E	400			T. Meineke 1104	leg. F. Daniel	AW Lehmann	ZSM
Tetrix	bipunctata	1		12.9.1987	Austria	Tyrol	Tirol	Seefeld in Tirol	47.433 N	11.183 E	1180			s.str. T. Meineke 1072	leg. M. Baehr	AW Lehmann	ZSM
Tetrix	bipunctata	1	1		Austria	Tyrol	Tirol	Stubaier Alpen: Oberes Sellraintal: Biologische Station Kraspers	47.229 N	11.015 E	2400				leg. v. Sydow	AW Lehmann	DEI
Tetrix	bipunctata		1	06.08.1999	Austria	Tyrol	Tirol	Stubaier Alpen: Sellraintal: Zirmbach-Alm	47.220 N	11.069 E	1798				leg. Wolf	AW Lehmann	Collectio Landeck
Tetrix	bipunctata	1			Austria	Tyrol	Tirol	Matrei in Osttirol	47.000 N	12.520 E	1640		T bipunctata bipunctata KK Günther			AW Lehmann	ZMB
Tetrix	bipunctata	1		22.06.2001	Austria	Tyrol	Tirol	Rifflsee	47.000 N	10.680 E	2232				leg. A.W. Lehmann	AW Lehmann	Collectio Lehmann	CL 27
Tetrix	bipunctata		2	3.6.1984	Austria	Tyrol	Tirol	Frudiger (N Pfundser Tschey)	46.993582 N	10.61402 E	1500		Nadig		Nadig	Moser/Baur	MHNG	20	75	3	6	1984	5
Tetrix	bipunctata		2	3.6.1984	Austria	Tyrol	Tirol	Pfunds, Pfundser Tschey	46.979692 N	10.614501 E	1550		Nadig		Nadig	Moser/Baur	MHNG	21	77	3	6	1984	2
Tetrix	bipunctata		1	28.10.1984	Austria	Tyrol	Tirol	Pfunds, Frudiger-S-Hang	46.965147 N	10.588112 E	2025	1900-2153	Nadig		Nadig	Moser/Baur	MHNG	19	74	28	10	1984	10
Tetrix	bipunctata	1		13-14.8.1967	Austria	Tyrol	Tirol	Ötztal	46.867 N	10.933 E	1725				Ent. Exc. Zoöl. Mus.	AW Lehmann	ZMA
Tetrix	bipunctata		1	7.9.[19]81	Austria	Tyrol	Tirol	Gauchtpaß {beim Reschenpass}	46.850 N	10.500 E	1600		Tetrix bipunctata typica 1 f	s.str. T. Meineke 968	leg. Hoffmann	AW Lehmann	ZSM
Tetrix	kraussi	1		25.7.2000	Austria	Tyrol	Tirol	Lienzer Dolomieten: Laserz near Lienz	46.831 N	12.760 E	1650				leg. S. Gomboc	AW Lehmann	Collectio Gomboc
Tetrix	bipunctata	1	6	28.07.1967 9-13.8.1967	Austria	Tyrol	Tirol	Ötztal	46.823 N	10.820 E	2691				Ent. Exc. Zoöl. Mus.	AW Lehmann	ZMA
Tetrix	bipunctata		2	2.5.1977	Austria	Tyrol	Tirol	Drau bei Mittewald	46.77116 N	12.60022 E	870	syntop	Nadig		Nadig	Moser/Baur	MHNG	74	235	2	5	1977	5
Tetrix	kraussi (z)		9	2.5.1977	Austria	Tyrol	Tirol	Drau bei Mittewald	46.77116 N	12.60022 E	870		Nadig		Nadig	Moser/Baur	MHNG	76	237+238	2	5	1977	5
Tetrix	kraussi	1		VIII.[19]86	Austria	Upper Austria	Oberösterreich	Vorderer Gosausee	47.550 N	13.650 E	931				leg. Hoffmüller	AW Lehmann	ZMB
Tetrix	bipunctata	1		20.7.1999	Germany	?	?	Waklböz Mühlz				sub undulata			leg. C. Seifert	AW Lehmann	Collectio Lehmann	CL 36
Tetrix	kraussi		1	26.5.[19]08	Germany	Baden-Württemberg	Baden-Württemberg	Baden-Württemberg	48.800 N	9.800 E	320				leg. A. Spaney	AW Lehmann	ZMB
Tetrix	kraussi	1	1	07.04.1989	Germany	Baden-Württemberg	Baden-Württemberg	Schwäbische Alb: Kleines Lautertal	48.442 N	9.865 E	577	Kalktrockenrasen			leg. A.W. Lehmann	AW Lehmann	Collectio Lehmann	CL 15-17
Tetrix	kraussi	1		15.07.1976	Germany	Baden-Württemberg	Baden-Württemberg	Schwäbische Alb: Erpfingen	48.390 N	9.181 E	700				leg. H. v. Oorschot	AW Lehmann	ZMA
Tetrix	bipunctata	1		18.05.1996	Germany	Baden-Württemberg	Baden-Württemberg	Simonswald	48.100 N	8.056 E	850	bodensaure Magerrasen			leg. R. Treiber	AW Lehmann	Collectio Lehmann
Tetrix	bipunctata		1	22.10.1994	Germany	Baden-Württemberg	Baden-Württemberg	Freiburg-Ebnet	47.986 N	7.905 E	320	Waldrand mit bodensaurem Magerrasen			leg. R. Treiber	AW Lehmann	Collectio Lehmann
Tetrix	bipunctata		7	5.5.1983	Germany	Baden-Württemberg	Baden-Württemberg	Brandenberg bei Todtnau	47.83674 N	7.971959 E	810		Nadig		Nadig	Moser/Baur	MHNG	60	189	5	5	1983	5
Tetrix	bipunctata	1		VIII.1994	Germany	Baden-Württemberg	Baden-Württemberg	Belchen: Neuenweg	47.823 N	7.834 E	1000	Heidekraut-Wegrand			leg. R. Treiber	AW Lehmann	Collectio Lehmann
Tetrix	bipunctata	2	2	09.08.1990	Germany	Baden-Württemberg	Baden-Württemberg	Blumberg	47.800 N	8.040 E	900				leg. A.W. Lehmann	AW Lehmann	Collectio Lehmann	CL 18-21
Tetrix	kraussi	1		26.5.[19]08	Germany	Baden-Württemberg	Baden-Württemberg	Schwäbische Alb: Scheuelberg	47.788 N	9.933 E	446				leg. Spaney	AW Lehmann	ZMB
Tetrix	bipunctata		3	5.5.1983	Germany	Baden-Württemberg	Baden-Württemberg	Präg Strass. Todtmos -Todtnau	47.779567 N	7.970323 E	860		Nadig		Nadig	Moser/Baur	MHNG	61	196	5	5	1983	10
Tetrix	bipunctata		1	10.06.1995	Germany	Baden-Württemberg	Baden-Württemberg	Todtmoos	47.739 N	8.001 E	700	bodensaure Magerrasen			leg. R. Treiber	AW Lehmann	Collectio Lehmann
Tetrix	bipunctata	1		21.7.[19]36	Germany	Bavaria	Bayern	Fichtelgebirge: Bischofsgrün	50.053 N	11.796 E	700		Acrydium kiefferi	s.str. T. Meineke 1121	leg. Kühlhorn	AW Lehmann	ZSM
Tetrix	kraussi	1	2	12.4.[19]51, 7.7.[19]53	Germany	Bavaria	Bayern	Unterfranken: Gambach (Main)	50.000 N	9.750 E	220	Kalkhänge		T. Meineke m1149, f1146, f ssp. 1148	leg. Th.A. Wolfarth	AW Lehmann	ZSM
Tetrix	kraussi	1		1923	Germany	Bavaria	Bayern	Bamberg	49.892 N	10.892 E	315				leg. Schneid	AW Lehmann	ZMB
Tetrix	kraussi	1		04.09.1945	Germany	Bavaria	Bayern	Unterfranken: Dimbach bei Volkach (Main)	49.831 N	10.257 E	225			T. Meineke 1147	leg. Th.A. Wolfarth	AW Lehmann	ZSM
Tetrix	kraussi	1	1	3.9.1925	Germany	Bavaria	Bayern	Fränkische Schweiz: Adlerstein	49.791 N	11.292 E	529				leg. Eisentraut	AW Lehmann	ZMB
Tetrix	kraussi		1	17.07.1935	Germany	Bavaria	Bayern	Fränkische Alb: Pottenstein	49.772 N	11.411 E	368		D. Klaus		leg. Tornier	AW Lehmann	NKML
Tetrix	kraussi		2	29+31.8.1924	Germany	Bavaria	Bayern	Fränkische Schweiz: Gössweinstein	49.767 N	11.317 E	450				leg. Eisentraut	AW Lehmann	ZMB
Tetrix	kraussi		1	25.5.[19]23	Germany	Bavaria	Bayern	Fränkische Schweiz	49.600 N	11.300 E			D. Klaus		leg. Tornier	AW Lehmann	NKML
Tetrix	kraussi	1	1	11.9.[19]46	Germany	Bavaria	Bayern	Fränkische Alb: Pommelsbrunn: Pommelsbrünnerhöhe	49.500 N	11.517 E	471			T. Meineke m1060, f996	leg. F. Stöcklein	AW Lehmann	ZSM
Tetrix	kraussi	2	1	8.6.[19]46, 24.4.[19]47	Germany	Bavaria	Bayern	Nuremberg	49.474 N	11.136 E	316			T. Meineke m1044, 1065, f1103	leg. F. Stöcklein	AW Lehmann	ZSM
Tetrix	kraussi	1	1	20.4.[19]47	Germany	Bavaria	Bayern	Nuremberg	49.450 N	11.140 E	363			T. Meineke m1073, f1095	leg. F. Stöcklein	AW Lehmann	ZSM
Tetrix	kraussi		1	1968-08-05	Germany	Bavaria	Bayern	Amberg	49.444 N	11.848 E	374				Ent. Exc. Zoöl. Mus.	AW Lehmann	ZMA
Tetrix	kraussi		1	10.8.[19]43	Germany	Bavaria	Bayern	Nuremberg	49.420 N	11.190 E	339			T. Meineke 999	leg. F. Stöcklein	AW Lehmann	ZSM
Tetrix	kraussi		1	5.6.1997	Germany	Bavaria	Bayern	Fluß Regen bei Bärmannsried	49.032 N	13.040 E	480		bipunctata M. Breitsamer 1997	T. Meineke 1110	leg. K. Schönitzer et al.	AW Lehmann	ZSM
Tetrix	kraussi		1	6.7.1985	Germany	Bavaria	Bayern	Kreis Weissenburg: 1 km S Rothenstein	49.031 N	10.972 E	422		b. kraussi M. Baehr 1985	T. Meineke 1106	leg. M. Baehr	AW Lehmann	ZSM
Tetrix	bipunctata		1	11.8.1895	Germany	Bavaria	Bayern	Böhmer Wald: Mauth-Kreuzberg	48.890 N	13.585 E	821				leg. G. Enderlein	AW Lehmann	ZMB
Tetrix	kraussi		1	30.5.[19]85	Germany	Bavaria	Bayern	1 km W Solnhofen	48.883 N	11.000 E	413			T. Meineke 1074	leg. M. Baehr	AW Lehmann	ZSM
Tetrix	kraussi	1	1	28.6.[19]67	Germany	Bavaria	Bayern	Kreis Kelheim: Offenstetten	48.800 N	11.850 E	370		bipunctata M. Breitsamer 1997	T. Meineke m1071, f1113	leg. Gg. Necker	AW Lehmann	ZSM
Tetrix	kraussi		2	16.4.[19]66, 29.8.1980	Germany	Bavaria	Bayern	Kreis Kelheim: Siegenburg	48.750 N	11.850 E	392		bipunctata M. Breitsamer 1997	T. Meineke 1111-1112	leg. Gg. Necker	AW Lehmann	ZSM
Tetrix	bipunctata		1	30.8.1964	Germany	Bavaria	Bayern	Kreis Kelheim: Dürnbucher Forst: Neckar	48.733 N	11.733 E	396		bip. F det. M. Breitsameter, 1997	s.str. T. Meineke 1138		AW Lehmann	ZSM
Tetrix	kraussi		1	3.6.[19]47	Germany	Bavaria	Bayern	Südbayern: Schluifeldermoor	48.080 N	11.210 E	576		f. kraussi Harz	T. Meineke 1101	leg. F. Daniel	AW Lehmann	ZSM
Tetrix	kraussi	1		15.9.[19]28	Germany	Bavaria	Bayern	Weßling	48.074 N	11.248 E	596		kraussi Fischer, f. kraussi Harz	T. Meineke 1048	leg. J.N. Ertl	AW Lehmann	ZSM
Tetrix	kraussi	1		13.7.[19]15	Germany	Bavaria	Bayern	Gauting	48.068 N	11.374 E	564					AW Lehmann	DEI
Tetrix	kraussi	1	1	VII-VIII.[19]49	Germany	Bavaria	Bayern	Wörthsee	48.062 N	11.202 E	570		f. kraussi Harz	T. Meineke m 1058, f 1105	leg. F. Daniel	AW Lehmann	ZSM
Tetrix	kraussi		1	31.5.[19]59	Germany	Bavaria	Bayern	Munich	48.060 N	11.450 E	594		f. kraussi Harz	T. Meineke 1094	leg. F. Stöcklein	AW Lehmann	ZSM
Tetrix	kraussi	2	4	26.5.+6.6,+9.6.[19]48, 17.6.[19]51, 13.6.[19]53	Germany	Bavaria	Bayern	Starnberger Seegebiet: Mühltal	48.033 N	11.600 E	592		f. kraussi Harz	T. Meineke 1062, 1070, 1089-1091, 1099	leg. F. Stöcklein	AW Lehmann	ZSM
Tetrix	kraussi		1	17.3.[19]51	Germany	Bavaria	Bayern	Munich	48.028 N	11.370 E	594			T. Meineke 1100	leg. H. Freude	AW Lehmann	ZSM
Tetrix	kraussi	1		21.6.[19]36	Germany	Bavaria	Bayern	Pilsensee	48.025 N	11.190 E	534		T. kraussi Ramme	T. Meineke 966	leg. Kühlhorn jun.	AW Lehmann	ZSM
Tetrix	kraussi	1	1	24.5.[19]36	Germany	Bavaria	Bayern	Munich	48.020 N	11.530 E	609		m kiefferi Saulcy Ramme, f kraussi Saulcy Ramme	T. Meineke m1067, f963	leg. Kühlhorn	AW Lehmann	ZSM
Tetrix	kraussi	5	5	26.5.[19]41, 28.8.[19]47, 20.8.[19]48, 29.8.[19]49	Germany	Bavaria	Bayern	Starnberger Seegebiet: Wildmoos: Leutstetten	48.020 N	11.390 E	620		f. kraussi Harz	T. Meineke m1040-1042, 1064, 1069, f 1001, 1005-1006, 1075, 1096	leg. F. Stöcklein	AW Lehmann	ZSM
Tetrix	kraussi	1	2	1.9.[19]49	Germany	Bavaria	Bayern	Starnberger Seegebiet: Söcking: Angerweide	48.015 N	11.333 E	690		f. kraussi Harz	T. Meineke m1043, f 1076,1987	leg. F. Stöcklein	AW Lehmann	ZSM
Tetrix	kraussi	1		27.4.[19]45	Germany	Bavaria	Bayern	Starnberger Seegebiet: Heinrothhausen: Würmmoos	48.006 N	11.358 E	586		f. kraussi Harz	T. Meineke 1045	leg. F. Stöcklein	AW Lehmann	ZSM
Tetrix	kraussi	4	4	13.6., 14.7., 17.9.[19]44, 27.4., 4.6.[19]45, 17.5., 17.8.[19]47	Germany	Bavaria	Bayern	Starnberger Seegebiet: Söcking	48.001 N	11.317 E	660		f. kraussi Harz	T. Meineke m 1045, 1050, 1054, 1068, f 997, 1059, 1077-1078	leg. F. Stöcklein	AW Lehmann	ZSM
Tetrix	kraussi	1		25.5.[19]41	Germany	Bavaria	Bayern	Starnberger Seegebiet: Söcking-Mösing	47.994 N	11.313 E	643		f. kraussi Harz	T. Meineke 1061	leg. F. Stöcklein	AW Lehmann	ZSM
Tetrix	kraussi		7	4+19+24.5.[19]44, 14.6.[19]45, 19.5.[19]50	Germany	Bavaria	Bayern	Starnberger Seegebiet: Marsinger Schlucht	47.991 N	11.303 E	648		f. kraussi Harz	T. Meineke 998, 1003-1004,1080, 1082, 1086,1093	leg. F. Stöcklein	AW Lehmann	ZSM
Tetrix	kraussi	3		4.6.[19]45, 2.9.[19]45	Germany	Bavaria	Bayern	Starnberger Seegebiet: Niederpöcking	47.978 N	11.325 E	601		f. kraussi Harz	T. Meineke 1047, 1055-1056	leg. F. Stöcklein	AW Lehmann	ZSM
Tetrix	kraussi		1	30.7.[19]45	Germany	Bavaria	Bayern	Starnberger Seegebiet: Pöcking: Kochwiese	47.968 N	11.313 E	613		f. kraussi Harz	T. Meineke 1002	leg. F. Stöcklein	AW Lehmann	ZSM
Tetrix	kraussi	1	2	25+29.5.[19]45	Germany	Bavaria	Bayern	Starnberger Seegebiet: Pöcking	47.966 N	11.300 E	673		f. kraussi Harz	T. Meineke m1053, f1108-1109	leg. F. Stöcklein	AW Lehmann	ZSM
Tetrix	kraussi	1		10.4.[19]45	Germany	Bavaria	Bayern	Starnberger Seegebiet: Farchach	47.962 N	11.381 E	629		f. kraussi Harz	T. Meineke 1049	leg. F. Stöcklein	AW Lehmann	ZSM
Tetrix	kraussi		1	4.8.[19]46	Germany	Bavaria	Bayern	Starnberger Seegebiet: Pöcking: Waldweiher	47.959 N	11.289 E	678		f. kraussi Harz	T. Meineke 1107	leg. F. Stöcklein	AW Lehmann	ZSM
Tetrix	kraussi	2	2	22.6.[19]44	Germany	Bavaria	Bayern	Ammerseegebiet: Dießen: Dettenhofen	47.950 N	11.100 E	610			T. Meineke m1051-1052, f1079,1088	leg. F. Stöcklein	AW Lehmann	ZSM
Tetrix	kraussi		1	30.6.[19]45	Germany	Bavaria	Bayern	Karsdorf	47.920 N	10.122 E	631		f. kraussi Harz	T. Meineke 1092	leg. F. Stöcklein	AW Lehmann	ZSM
Tetrix	kraussi	1	1	22.10.1913	Germany	Bavaria	Bayern	Wolfratshausen	47.910 N	11.427 E	580		Fischer,Harz	T. Meineke m1063,f1083		AW Lehmann	ZSM
Tetrix	kraussi		1		Germany	Bavaria	Bayern	Traunstein	47.867 N	12.633 E	591	coll Br. v. W. 2103			coll Br. v. Wattenwyl 2103	AW Lehmann	NMW
Tetrix	kraussi	1		20.8.[19]50	Germany	Bavaria	Bayern	Starnberger Seegebiet: Galler-Filz	47.860 N	11.250 E	642		f. kraussi Harz	T. Meineke 1039	leg. F. Stöcklein	AW Lehmann	ZSM
Tetrix	kraussi	1		25.9.[19]55	Germany	Bavaria	Bayern	Oberbayern: Hakensee	47.848 N	11.642 E	685		f. kraussi Harz	T. Meineke 1046	leg. Freude	AW Lehmann	ZSM
Tetrix	bipunctata		1	15.7.[19]44	Germany	Bavaria	Bayern	Weilheim in Oberbayern	47.833 N	11.150 E	563		bipunctata L H. Fischer, brachyptera Harz	s.str. T. Meineke 1136	leg. F. Stöcklein	AW Lehmann	ZSM
Tetrix	kraussi		1	14.4.[19]20	Germany	Bavaria	Bayern	Oberbayern: Breuerberg	47.830 N	11.410 E	605		kraussi Fischer	T. Meineke 1085	leg. Dannehl	AW Lehmann	ZSM
Tetrix	kraussi		9	30.4.1980	Germany	Bavaria	Bayern	Starnbergsee: Ostersee, Kiesgrube	47.78926 N	11.304028 E	600		Nadig		Nadig	Moser/Baur	MHNG	58	177	30	4	1980	5
Tetrix	kraussi	1		15.8.[19]17	Germany	Bavaria	Bayern	Dürnbach	47.760 N	11.737 E	755		kraussi Fischer, f. kraussi Harz	T. Meineke 1057	leg. J.N. Ertl	AW Lehmann	ZSM
Tetrix	kraussi		3	6.5.1983	Germany	Bavaria	Bayern	Wald W Nöggenschwil	47.692771 N	8.203275 E	790		Nadig		Nadig	Moser/Baur	MHNG	59	186	6	5	1983	5
Tetrix	bipunctata		1	4-5.6.[19]50	Germany	Bavaria	Bayern	Bayrische Alpen: Untersberg	47.683 N	12.983 E	1700		brachyptera Harz	s.str. T. Meineke 1133	leg. F. Daniel et J. Wolfsberger	AW Lehmann	ZSM
Tetrix	kraussi		1	VIII.1926	Germany	Bavaria	Bayern	Berchtesgaden	47.650 N	13.031 E	700				leg. Eisentraut	AW Lehmann	ZMB
Tetrix	kraussi		4	29.6.1980	Germany	Bavaria	Bayern	Zusammenfluss Jachen/Isar	47.64842 N	11.584661 E	700		Nadig		Nadig	Moser/Baur	MHNG	55	169	29	6	1980	5
Tetrix	kraussi	1	5	3-17.7.1920	Germany	Bavaria	Bayern	Berchtesgaden	47.637 N	13.000 E	700					AW Lehmann	ZMB
Tetrix	kraussi		1	27.8.[19]21	Germany	Bavaria	Bayern	Berchtesgaden	47.619 N	12.995 E	700		f. kraussi Harz, T. kraussi Fischer	T. Meineke 1084		AW Lehmann	ZSM
Tetrix	kraussi		1	29.6.1980	Germany	Bavaria	Bayern	bei Rauchenberg	47.60023 N	11.538825 E	700		Nadig		Nadig	Moser/Baur	MHNG	56	173	29	6	1980	5
Tetrix	bipunctata		1	26.7.[19]50	Germany	Bavaria	Bayern	Pfronten	47.583 N	10.550 E	853 m		typisches f Harz	s.str. T. Meineke 969	leg. F. Scholz	AW Lehmann	ZSM
Tetrix	bipunctata		2	17.04.2005, 01.05.2006	Germany	Bavaria	Bayern	Oberallgäu: Immenstadt 3 km E: Felmer Moos	47.564 N	10.264 E	725	Hochmoorheide			leg. Martin Muth, Alfred Karle-Fendt	AW Lehmann	Collectio Karle-Fendt
Tetrix	bipunctata	1		25.08.1999	Germany	Bavaria	Bayern	Wallgau	47.520 N	11.285 E	866 m		bipunctata (L.) M. Breitsamer 1999	ssp. bipunctata L. T. Meineke 1141	leg. K. Schönitzer et al.	AW Lehmann	ZSM
Tetrix	bipunctata	3	8	27.5.-1.6.1948 23+30.7.[19]48 18-24.5.1949	Germany	Bavaria	Bayern	Ammergauer Alpen: Frieder-Gebiet	47.515 N	10.960 E	1850		brachyptera Harz	s.str. T. Meineke m 1117-1119, f1124-1126, 1128-1132	leg. F. Daniel et J. Wolfsberger	AW Lehmann	ZSM
Tetrix	bipunctata		3	3.5.1980	Germany	Bavaria	Bayern	Garmisch-Partenk.	47.48373 N	11.090549 E	800		Nadig		Nadig	Moser/Baur	MHNG	57	174	3	5	1980	10
Tetrix	bipunctata	1	1	17.8.1948	Germany	Bavaria	Bayern	Mittenwald	47.439 N	11.215 E	1060		brachyptera Harz	s.str. T. Meineke m 967, f 1137	leg. F. Stöcklein	AW Lehmann	ZSM
Tetrix	bipunctata		1	29.08.1945	Germany	Bavaria	Bayern	Wetterstein: Schachen	47.417 N	11.100 E	1350		bipunctata L H. Fischer, brachyptera Harz	s.str. T. Meineke 1123	leg. F. Daniel	AW Lehmann	ZSM
Tetrix	bipunctata		1	16.7.[19]47	Germany	Bavaria	Bayern	Oberstdorf	47.407 N	10.300 E	800		bipunctata Harz	s.str. T. Meineke 1139	leg. F. Stöcklein	AW Lehmann	ZSM
Tetrix	bipunctata		1	VIII-IX.1919	Germany	Bavaria	Bayern	Oberstdorf	47.395 N	10.267 E	815				leg. Ramme	AW Lehmann	ZMB
Tetrix	bipunctata	1	1	10-18.6.1947	Germany	Bavaria	Bayern	Allgäuer Alpen: Oytal	47.388 N	10.324 E	1200		f. brachyptera Harz	s.str. T. Meineke m 1116, f Nr. 1122	leg. J. Wolfsberger	AW Lehmann	ZSM
Tetrix	bipunctata	1		1.7.[19]18	Germany	Bavaria	Bayern	Kreuzeck	47.338 N	10.358 E	2376	Fischer H12	bipunctata L H. Fischer, brachyptera Harz	s.str. T. Meineke 1120	leg. J.N. Ertl	AW Lehmann	ZSM
Tetrix	bipunctata		1	13.04.1908	Germany	Brandenburg	Brandenburg	Neu Globsow	53.147 N	13.049 E	74	Baumstumpf				AW Lehmann	ZMB
Tetrix	bipunctata	1	1	V.[19]21	Germany	Brandenburg	Brandenburg	Plagefenn	52.900 N	13.867 E	67				leg. W. Ramme	AW Lehmann	ZMB
Tetrix	bipunctata		1	17.5.[19]08	Germany	Brandenburg	Brandenburg	Eberswalde	52.833 N	13.833 E	34					AW Lehmann	ZMB
Tetrix	bipunctata	3	5		Germany	Brandenburg	Brandenburg	Eberswalde	52.833 N	13.833 E	34				leg. A. Krauße	AW Lehmann	ZMB
Tetrix	bipunctata		1	15.6.[19]19	Germany	Brandenburg	Brandenburg	Strausberg	52.581 N	13.917 E	70				leg. Kuntzen	AW Lehmann	ZMB
Tetrix	bipunctata	1		V.[19]22	Germany	Brandenburg	Brandenburg	Strausberg	52.581 N	13.880 E	65				leg. W. Ramme	AW Lehmann	ZMB
Tetrix	bipunctata	2	2	22.8.1920	Germany	Brandenburg	Brandenburg	Dubrow	52.283 N	13.800 E	50				leg. W. Ramme	AW Lehmann	ZMB
Tetrix	bipunctata		1	2.-14.5.2001	Germany	Brandenburg	Brandenburg	Schönborn 1,7 km NW: Restloch 126	51.608 N	13.493 E	105	Bodenfalle			leg. I. Landeck	AW Lehmann	Collectio Landeck
Tetrix	bipunctata	1		27.04.1999	Germany	Brandenburg	Brandenburg	N Schönborn Kippe: Heide am Restloch	51.600 N	13.500 E	91				leg. I. Landeck	AW Lehmann	Collectio Landeck
Tetrix	bipunctata		2	15.04.1990	Germany	Brandenburg	Brandenburg	Bezirk Cottbus: Bergheide	51.570 N	13.797 E	120				leg. I. Landeck	AW Lehmann	Collectio Landeck
Tetrix	bipunctata		1	14.07.2004	Germany	Brandenburg	Brandenburg	Schipkau	51.559 N	13.897 E	121	Birken-Robinien-Bestand			leg. I. Landeck	AW Lehmann	Collectio Landeck
Tetrix	bipunctata	div.	div.	20.03.-31.08.2015	Germany	Brandenburg	Brandenburg	Forsthaus Prösa: E Theiß	51.542 N	13.503 E	116				leg. K. Gatz, A.W. Lehmann, G.U.C. Lehmann	K Gatz, AW Lehmann, GUC Lehmann	Collectio Gatz, Collectio Lehmann
Tetrix	kraussi	div.	div.	20.03.-31.08.2015	Germany	Brandenburg	Brandenburg	Forsthaus Prösa: E Theiß	51.542 N	13.503 E	116				leg. K. Gatz, A.W. Lehmann, G.U.C. Lehmann	K Gatz, AW Lehmann, GUC Lehmann	Collectio Gatz, Collectio Lehmann
Tetrix	bipunctata	div.	div.	20.03.-31.08.2015	Germany	Brandenburg	Brandenburg	Forsthaus Prösa: Oppelhain 2,1 km W	51.540 N	13.572 E	108				leg. K. Gatz, A.W. Lehmann, G.U.C. Lehmann	K Gatz, AW Lehmann, GUC Lehmann	Collectio Gatz, Collectio Lehmann
Tetrix	kraussi	div.	div.	20.03.-31.08.2015	Germany	Brandenburg	Brandenburg	Forsthaus Prösa: Oppelhain 2,1 km W	51.540 N	13.572 E	108				leg. K. Gatz, A.W. Lehmann, G.U.C. Lehmann	K Gatz, AW Lehmann, GUC Lehmann	Collectio Gatz, Collectio Lehmann
Tetrix	kraussi	1		09.08.1998	Germany	Brandenburg	Brandenburg	Niederlausitz: Hohenleipisch: NSG Prösa	51.500 N	13.550 E	130	Schießbahn	T. bipunctata det. J. Vorwald		leg. J. Vorwald	AW Lehmann	Collectio Landeck
Tetrix	bipunctata	1		6.5.[18]82	Germany	Brandenburg	Brandenburg	no exact locality given							coll. Konow	AW Lehmann	DEI
Tetrix	bipunctata		1	8.7.[18]79	Germany	Brandenburg	Brandenburg	no exact locality given							coll. Konow	AW Lehmann	DEI
Tetrix	bipunctata		2	31.05.1996	Germany	Hesse	Hessen	N-Hessen: Witzenhausen: Gottesberg	51.339 N	9.855 E	160	verbuschter, steiniger Kalkmagerrasen	Carola Seifert		leg. C. Seifert	AW Lehmann	Collectio Lehmann	CL 41-42
Tetrix	bipunctata	1	1	1.9.[19]66	Germany	Hesse	Hessen	Eschwege 31 Plesse	51.196 N	10.193 E	470				Zool. Inst. Freie Univ.	AW Lehmann	ZMB
Tetrix	bipunctata		2	VIII.[19]83	Germany	Hesse	Hessen	Plesse Abbruch	51.191 N	10.184 E	300				leg. Hoffmüller	AW Lehmann	ZMB
Tetrix	bipunctata		1	22.06.1992	Germany	Hesse	Hessen	N-Hessen: Hessisch-Lichtenau: Reichenbach: Kindelberg	51.160 N	9.787 E	500		Carola Seifert		leg. C. Seifert	AW Lehmann	Collectio Lehmann	CL 38
Tetrix	kraussi		1	22.06.1992	Germany	Hesse	Hessen	N-Hessen: Hessisch-Lichtenau: Reichenbach: Großer Rohrberg	51.147 N	9.781 E	543	Steiniger Halbtrockenrasen	Carola Seifert		leg. C. Seifert	AW Lehmann	Collectio Lehmann	CL 39
Tetrix	bipunctata		2	11.6.1921	Germany	Mecklenburg-Vorpommern	Mecklenburg-Vorpommern	Rügen: Göhren	54.338 N	13.745 E	38				leg. F. Walter	AW Lehmann	ZMB
Tetrix	bipunctata		1	15.6.-10.8.[19]09	Germany	Mecklenburg-Vorpommern	Mecklenburg-Vorpommern	Usedom	54.075 N	13.908 E	3				leg. W. Ramme	AW Lehmann	ZMB
Tetrix	bipunctata		1	21.06.1968	Germany	Mecklenburg-Vorpommern	Mecklenburg-Vorpommern	Kiesgrube Pisede b. Malchin	53.758 N	12.725 E	30		T. bipunctata det K.K. Günther		leg. G. Peters	AW Lehmann	ZMB
Tetrix	bipunctata		1	24.04.1943	Germany	Mecklenburg-Vorpommern	Mecklenburg-Vorpommern	Waren Seeklinker	53.516 N	12.681 E	65		T. bipunctata K.K. Günther 1965		leg. Hainmüller Leo.	AW Lehmann	NHMV
Tetrix	bipunctata		1	31.05.2002	Germany	Saxony	Sachsen	Revier Laubusch: Kippe	51.470 N	14.130 E	110	Kiefern-Bestand			leg. I. Landeck	AW Lehmann	Collectio Landeck
Tetrix	kraussi		1	04.09.1999	Germany	Saxony	Sachsen	Oberlausitz: Rietschen, Weißer Schöps	51.400 N	14.783 E	142				leg. Schädler	AW Lehmann	SMNG
Tetrix	kraussi		1	5.9.[19]77	Germany	Saxony	Sachsen	Ammelshain	51.294 N	12.635 E	135				leg. Lippold	AW Lehmann	SMNG
Tetrix	kraussi		1		Germany	Saxony	Sachsen	Diesbar bei Meißen Lkr. Riesa-Großenhain	51.241 N	13.422 E	147		D. Klaus		leg. Reichert	AW Lehmann	NKML
Tetrix	bipunctata		1	01.05.1978	Germany	Saxony	Sachsen	Elstergebirge Bad Brambach	50.217 N	12.317 E	543				leg. Lippold	AW Lehmann	SMNG
Tetrix	bipunctata	1		6.6.[18]43	Germany	Saxony	Sachsen	? Ehfta				ex coll. Naturhistorische Gesellschaft Görlitz			leg. August Kelch	AW Lehmann	SMNG
Tetrix	kraussi		1	V.[18]77	Germany	Saxony	Sachsen	? Gorsch				ex coll. Naturhistorische Gesellschaft Görlitz			leg. August Kelch	AW Lehmann	SMNG
Tetrix	kraussi		1		Germany	Saxony	Sachsen	? Imschler Haide							leg. Rübsamen	AW Lehmann	ZMB
Tetrix	bipunctata	1			Germany	Saxony	Sachsen	? Imschler Haide							leg. Rübsamen	AW Lehmann	ZMB
Tetrix	bipunctata		1	19.06.1994	Germany	Saxony	Sachsen	? Klicks			300	Trockener Teichboden			leg. R. Treiber	AW Lehmann	Collectio Lehmann
Tetrix	bipunctata		1	29.7.[19]44	Germany	Saxony-Anhalt	Sachsen-Anhalt	Harz Thale	51.747 N	11.041 E	180		T. bipunctata det K.K. Günther 19**			AW Lehmann	ZMB
Tetrix	bipunctata		2	27.6.[19]49, 20.6.[19]52	Germany	Saxony-Anhalt	Sachsen-Anhalt	Harz Bodetal	51.741 N	10.782 E	440		T. bipunctata det K.K. Günther 1965			AW Lehmann	ZMB
Tetrix	kraussi		1	23.7.[19]10	Germany	Saxony-Anhalt	Sachsen-Anhalt	Harz	51.573 N	10.955,E	297	RE 4427700, HO 5716000	D. Klaus		leg. Tornier	AW Lehmann	NKML
Tetrix	kraussi	2	3	29.08.1979	Germany	Saxony-Anhalt	Sachsen-Anhalt	Bad Bibra	51.208 N	11.585 E	153				leg. Lippold	AW Lehmann	SMNG
Tetrix	bipunctata	1	1	24.4.[19]75	Germany	Saxony-Anhalt	Sachsen-Anhalt	Freyburg	51.200 N	11.767 E	149					AW Lehmann	SMNG
Tetrix	bipunctata	6	1	21-22.08.1978	Germany	Saxony-Anhalt	Sachsen-Anhalt	Balgstädt: NSG Tote Täler	51.200 N	11.754 E	183				leg. Lippold	AW Lehmann	SMNG
Tetrix	kraussi		1	04.05.1980	Germany	Saxony-Anhalt	Sachsen-Anhalt	Balgstädt: NSG Tote Täler	51.200 N	11.754 E	183				leg. Lippold	AW Lehmann	SMNG
Tetrix	bipunctata		1	22.04.1994	Germany	Thuringia	Thüringen	Hainlaite: Friedrichslohra: Amt Lohra	51.417 N	10.624 E	356	verbuschter Kalkmagerrasen	Carola Seifert		leg. C. Seifert	AW Lehmann	Collectio Lehmann	CL 37
Tetrix	kraussi		2	06.07.1994	Germany	Thuringia	Thüringen	Hainleite: Hainrode: Teichtal	51.400 N	10.683 E	326	verbuschter Kalkmagerrasen	Carola Seifert		leg. C. Seifert	AW Lehmann	Collectio Lehmann	CL 29, 31
Tetrix	bipunctata	2	1	06.07.1994	Germany	Thuringia	Thüringen	Hainleite: Hainrode: Teichtal	51.400 N	10.683 E	326	verbuschter Kalkmagerrasen	Carola Seifert		leg. C. Seifert	AW Lehmann	Collectio Lehmann	CL 32-33, 30
Tetrix	bipunctata		1	V.[19]58	Germany	Thuringia	Thüringen	Bad Frankenhausen	51.356 N	11.101 E	132				leg. Winkler	AW Lehmann	ZMB
Tetrix	kraussi	1	2	27.5.[19]22	Germany	Thuringia	Thüringen	Kyffhäuser Frankenhausen	51.356 N	11.101 E	132			T. Meineke m962,f964-965	leg. Kühlhorn	AW Lehmann	ZSM
Tetrix	bipunctata		1	5.8.[19]64	Germany	Thuringia	Thüringen	Dieteröder Höhe	51.299 N	10.113 E	485	RE 3582600, HO 5684350	D. Klaus		leg. Beer	AW Lehmann	NKML
Tetrix	kraussi		1	01.05.1974	Germany	Thuringia	Thüringen	Jena	50.933 N	11.583 E	149				leg. Sander	AW Lehmann	SMNG
Tetrix	kraussi	1	3	3.5.[19]08, 22.9.[19]09	Germany	Thuringia	Thüringen	Jena	50.927 N	11.589 E	150		D. Klaus		leg. Tornier	AW Lehmann	NKML
Tetrix	kraussi		1	07.06.1984	Germany	Thuringia	Thüringen	Jena	50.870 N	11.550 E	306				leg. K.K. Günther	AW Lehmann	ZMB
Tetrix	kraussi		3	07.05.1977	Germany	Thuringia	Thüringen	Bad Blankenburg: Hausberg	50.687 N	11.266 E	278				leg. A. Kleeberg	AW Lehmann	Collectio Landeck
Tetrix	kraussi	1		VIII.1919	Germany	Thuringia	Thüringen	Schwarzburg	50.642 N	11.195 E	280				leg. W. Ramme	AW Lehmann	ZMB
Tetrix	kraussi	1			Germany			Germania					Tetrix bipunctata F.	T. Meineke 991, det. 4.5.1999		AW Lehmann	ZSM
Tetrix	kraussi	1		10.08.1958	Italy	Friuli Venezia Giulia	Friaul-Julisch Venetien	Gruppo Jof Fuart Rifugio Grego-Laghetto	46.457 N	13.451 E	1450				leg. Theowald, v. d. Goot	AW Lehmann	ZMA
Tetrix	kraussi		2	10.08.1958	Italy	Friuli Venezia Giulia	Friaul-Julisch Venetien	Val Rio del Lago Predil	46.416 N	13.556 E	950				leg. Theowald, v. d. Goot	AW Lehmann	ZMA
Tetrix	kraussi	1		18.08.1958	Italy	Friuli Venezia Giulia	Friaul-Julisch Venetien	Gruppo Jof Fuart Jof di Montasio	46.413 N	13.536 E	1075				leg. Theowald, v. d. Goot	AW Lehmann	ZMA
Tetrix	bipunctata		5	20.6.1975	Italy	Lombardy	Lombardei	S. Rampe Splügenpass	46.503754 N	9.330139 E	1581		Nadig		Nadig	Moser/Baur	MHNG	33	119	20	6	1975	5
Tetrix	kraussi		3	6.7.1975	Italy	Lombardy	Lombardei	V. di Peio	46.360275 N	10.663394 E	1650		Nadig		Nadig	Moser/Baur	MHNG	65	211	6	7	1975	10
Tetrix	bipunctata (z)		1	6.7.1975	Italy	Lombardy	Lombardei	V. di Peio	46.360275 N	10.663394 E	1650		Nadig		Nadig	Moser/Baur	MHNG	66	213	6	7	1975	10
Tetrix	bipunctata		1	6.9.1971	Italy	Lombardy	Lombardei	V. Malenco M. Motta	46.286733 N	9.882427 E	2305	2280-2330	Nadig		Nadig	Moser/Baur	MHNG	32	118	6	9	1971	5
Tetrix	kraussi		2	11.8.1974	Italy	Lombardy	Lombardei	V. Masino V. die Bagni	46.244939 N	9.597429 E	1050		Nadig		Nadig	Moser/Baur	MHNG	31	114	11	8	1974	10
Tetrix	bipunctata (z)		2	11.8.1974	Italy	Lombardy	Lombardei	V. Masino V. die Bagni	46.244939 N	9.597429 E	1050		Nadig		Nadig	Moser/Baur	MHNG	30	113	11	8	1974	5
Tetrix	kraussi (z)		2	11.8.1974	Italy	Lombardy	Lombardei	V. Masino V. die Bagni	46.244939 N	9.597429 E	1050		Nadig		Nadig	Moser/Baur	MHNG	30	113	11	8	1974	5
Tetrix	kraussi		1	6.7.1975	Italy	Lombardy	Lombardei	Mad. di Campiglio	46.225808 N	10.826695 E	1400		Nadig		Nadig	Moser/Baur	MHNG	67	215	6	7	1975	5
Tetrix	kraussi (z)		2	13.7.1975	Italy	Lombardy	Lombardei	Montemezzo über Gera	46.203258 N	9.359067 E	1200		Nadig		Nadig	Moser/Baur	MHNG	50+51	160+161	13	7	1975	5
Tetrix	kraussi		1	6.7.1975	Italy	Lombardy	Lombardei	Val Nambrone (Adamello)	46.176566 N	10.779511 E	1200		Nadig		Nadig	Moser/Baur	MHNG	68	216	6	7	1975	5
Tetrix	kraussi (z)		8	23.7.1975	Italy	Lombardy	Lombardei	Adamello V. Malga	46.154891 N	10.496853 E	1500	syntop	Nadig		Nadig	Moser/Baur	MHNG	62+64	199+201	23	7	1975	15
Tetrix	bipunctata (z)		4	23.7.1975	Italy	Lombardy	Lombardei	Adamello V. Malga	46.154891 N	10.496853 E	1500	syntop	Nadig		Nadig	Moser/Baur	MHNG	63+64	200+201	23	7	1975	15
Tetrix	kraussi		5	30.5.1962	Italy	Lombardy	Lombardei	V. Varone (CO) Roccoli Lorla	46.096359 N	9.36692 E	1380		Nadig		Nadig	Moser/Baur	MHNG	37	127	30	5	1962	2
Tetrix	kraussi		1	31.8.1984	Italy	Lombardy	Lombardei	Cortafongrat V. d. Confine	46.094733 N	9.292609 E	1350	1300-1400	Nadig		Nadig	Moser/Baur	MHNG	52	162	31	8	1984	20
Tetrix	kraussi		3	7.5.1971	Italy	Lombardy	Lombardei	Dervio, CO, üb. Sueglio	46.086912 N	9.339962 E	900		Nadig		Nadig	Moser/Baur	MHNG	42	143	7	5	1971	2
Tetrix	kraussi		4	7.5.1971	Italy	Lombardy	Lombardei	Tremenico Prov. Como	46.07575 N	9.366298 E	800		Nadig		Nadig	Moser/Baur	MHNG	39	135	7	5	1971	2
Tetrix	kraussi		1	2.8.1981	Italy	Lombardy	Lombardei	Croce di Muggio: Pian Giumello	46.04594 N	9.364208 E	1500	1450-1550	Nadig		Nadig	Moser/Baur	MHNG	43	146	2	8	1981	4
Tetrix	kraussi		1	30.8.1963	Italy	Lombardy	Lombardei	üb. Esino (CO)	45.994048 N	9.344147 E	1300	1200-1400	Nadig		Nadig	Moser/Baur	MHNG	41	142	30	8	1963	2
Tetrix	kraussi		3	19.4.1987	Italy	Lombardy	Lombardei	Lecco Piani Resinelli bei Rif. C. Porta	45.910334 N	9.395837 E	1400		Nadig		Nadig	Moser/Baur	MHNG	40	139	19	4	1987	1
Tetrix	kraussi		3	10.6.1978	Italy	Lombardy	Lombardei	V. Sassina, Culmine S. Pietro	45.902026 N	9.494949 E	1200		Nadig		Nadig	Moser/Baur	MHNG	38	132	10	6	1978	2
Tetrix	kraussi		2	2.5.1971	Italy	Lombardy	Lombardei	Tremosine V. Bondo	45.805173 N	10.735603 E	700		Nadig		Nadig	Moser/Baur	MHNG	8	16	2	5	1971	2
Tetrix	kraussi		1	23.09.1959	Italy	Piedmont	Piemont	Limone Piemonte	44.205 N	7.570 E	1100				leg. C.A.W. Jeekel	AW Lehmann	ZMA
Tetrix	kraussi		3	27.4.1979	Italy	Trentino-Alto Adige	Trentino-Südtirol	Pustertal Innichen	46.738351 N	12.274287 E	1220		Nadig		Nadig	Moser/Baur	MHNG	73	232	27	4	1979	10
Tetrix	bipunctata		1	2.7.1983	Italy	Trentino-Alto Adige	Trentino-Südtirol	Pustertal Kronplatz Furkelh.	46.733571 N	11.957447 E	1675	syntop, 1600-1750	Nadig		Nadig	Moser/Baur	MHNG	69	217	2	7	1983	5
Tetrix	kraussi (z)		13	2.7.1983	Italy	Trentino-Alto Adige	Trentino-Südtirol	Pustertal Kronplatz Furkelh.	46.733571 N	11.957447 E	1675	syntop, 1600-1750	Nadig		Nadig	Moser/Baur	MHNG	71	219	2	7	1983	5
Tetrix	kraussi		1	1.9.1986	Italy	Trentino-Alto Adige	Trentino-Südtirol	Sextental Hahnspielhü.-Helm	46.714776 N	12.378598 E	2170	2050-2390	Nadig		Nadig	Moser/Baur	MHNG	72	231	1	9	1986	2
Tetrix	kraussi	1	4	7.7.-8.8.1913 VII-VIII.1943	Italy	Trentino-Alto Adige	Trentino-Südtirol	St. Vigil i. Enneberg	46.699 N	11.930 E	1200				leg. Ramme	AW Lehmann	ZMB
Tetrix	bipunctata		1	VIII.[19]15	Italy	Trentino-Alto Adige	Trentino-Südtirol	Vintschgau	46.666 N	10.583 E	925					AW Lehmann	ZMB
Tetrix	kraussi		1	06.09.1996	Italy	Trentino-Alto Adige	Trentino-Südtirol	Naturpark Fuez-Geister: Villnösser Almen	46.619 N	11.749 E	2000				leg. F. Wolf	AW Lehmann	Collectio Landeck
Tetrix	kraussi		1	4.9.[19]96	Italy	Trentino-Alto Adige	Trentino-Südtirol	Vöran	46.605 N	11.228 E	1220		T. bipunctata kraussi det. Franke		leg. Franke	AW Lehmann	SMNG
Tetrix	kraussi	3	1	29-30.8.1921	Italy	Trentino-Alto Adige	Trentino-Südtirol	St. Constantin-Völs	46.536 N	11.520 E	900				leg. Ramme et Spaney	AW Lehmann	ZMB
Tetrix	kraussi		3	26.8.1921	Italy	Trentino-Alto Adige	Trentino-Südtirol	Seiseralpe-Schiern	46.524 N	11.565 E	1500				leg. Ramme et Spaney	AW Lehmann	ZMB
Tetrix	kraussi		2	26.8.-2.9.1921	Italy	Trentino-Alto Adige	Trentino-Südtirol	Atzwang und Umgebung	46.517 N	11.367 E	375				leg. Ramme	AW Lehmann	ZMB
Tetrix	kraussi	1	1	17.8.1921	Italy	Trentino-Alto Adige	Trentino-Südtirol	Bozen-Haselburg	46.477 N	11.344 E	396				leg. Ramme et Spaney	AW Lehmann	ZMB
Tetrix	kraussi	1		VI.1914	Italy	Trentino-Alto Adige	Trentino-Südtirol	Tiers	46.467 N	11.517 E	997				leg. Oldenberg	AW Lehmann	DEI
Tetrix	kraussi		1	4.8.1921	Italy	Trentino-Alto Adige	Trentino-Südtirol	Monte Roda NW Tione	46.372 N	14.901 E	1850				leg. Ramme et Spaney	AW Lehmann	ZMB
Tetrix	kraussi	1		14.8.1921	Italy	Trentino-Alto Adige	Trentino-Südtirol	Monte Spinale	46.222 N	10.847 E	2087				leg. Ramme et Spaney	AW Lehmann	ZMB
Tetrix	kraussi		1	9.8.1921	Italy	Trentino-Alto Adige	Trentino-Südtirol	Cortina d'Ampezzo	46.183 N	10.746 E	1560				leg. Ramme et Spaney	AW Lehmann	ZMB
Tetrix	kraussi		1	08.09.1992	Italy	Trentino-Alto Adige	Trentino-Südtirol	Monte Cimone	45.996 N	11.270 E	460	Wiesenbrache	Carola Seifert		leg. C. Seifert	AW Lehmann	Collectio Lehmann	CL 34
Tetrix	kraussi		1	12.09.1992	Italy	Trentino-Alto Adige	Trentino-Südtirol	Monte Boudone	45.985 N	11.044 E	1600	Borstgrasrasen	Carola Seifert		leg. C. Seifert	AW Lehmann	Collectio Lehmann	CL 35
Tetrix	kraussi	3		31.7.1921	Italy	Trentino-Alto Adige	Trentino-Südtirol	Caldonazzo-Lavarone	45.983 N	11.267 E	489				leg. Ramme et Spaney	AW Lehmann	ZMB
Tetrix	kraussi		4	2.5.1971	Italy	Trentino-Alto Adige	Trentino-Südtirol	V.Concei Palo	45.931098 N	10.736468 E	900		Nadig		Nadig	Moser/Baur	MHNG	7	12	2	5	1971	0.5
Tetrix	kraussi	2		1.8.1921	Italy	Trentino-Alto Adige	Trentino-Südtirol	Lavarone-Cornetto	45.900 N	11.220 E	1700				leg. Ramme et Spaney	AW Lehmann	ZMB
Tetrix	kraussi	1	2	19+29.8.1963	Italy	Trentino-Alto Adige	Trentino-Südtirol	Monte Pasubio	45.767 N	11.178 E	1700				leg. G. et M.C. Kruseman	AW Lehmann	ZMA
Tetrix	kraussi	1		25.07.1964	Italy	Veneto	Venetien	Andra	46.483 N	11.983 E	1679				leg. J.C. Kros	AW Lehmann	ZMA
Tetrix	kraussi		1	6.9.1972	Italy	Veneto	Venetien	M.Baldo W-Flanke S-Grat Cresta di Naols	45.72568 N	10.843401 E	1400	NA	Nadig		Nadig	Moser/Baur	MHNG	1	1	6	9	1972	2
Tetrix	kraussi		2	30.4.1972	Italy	Veneto	Venetien	M.Baldo Rif. Novezzina	45.699278 N	10.85867 E	1225	1200-1250	Nadig		Nadig	Moser/Baur	MHNG	6	10	30	4	1972	0.5
Tetrix	kraussi		1	1.5.1972	Italy	Veneto	Venetien	Mit. Lessini Camposi nano	45.682801 N	11.214716 E	1200		Nadig		Nadig	Moser/Baur	MHNG	4	6	1	5	1972	10
Tetrix	kraussi		3	1.5.1972	Italy	Veneto	Venetien	Mit. Lessini Pso. Dis. Caterina	45.682801 N	11.214716 E	825	800-850	Nadig		Nadig	Moser/Baur	MHNG	5	7	1	5	1972	10
Tetrix	kraussi		1	2.5.1972	Italy	Veneto	Venetien	M.Baldo unter Cima Mondra	45.653184 N	10.790437 E	1050		Nadig		Nadig	Moser/Baur	MHNG	2	2	2	5	1972	1
Tetrix	kraussi		3	1.5.1972	Italy	Veneto	Venetien	Mit. Lessini M.Pastelletto SW Breonio	45.631652 N	10.886158 E	950	900-1000	Nadig		Nadig	Moser/Baur	MHNG	3	3	1	5	1972	5
Tetrix	bipunctata	1	1	29.4., 7.5.1975	Netherlands	Gelderland	Gelderland	Assel	52.200 N	5.883 E	50	EIS-Nederland opgenommen	R. Kleukers		leg. B. v. Aartsen	AW Lehmann	ZMA
Tetrix	bipunctata		1	VIII.1944	Netherlands	Gelderland	Gelderland	Hoenderloo	52.117 N	5.883 E	55	EIS-Nederland opgenommen	T. bip. s.str. det D. K. McE. Kevan 19**	C. Willemse	leg. C. Willemse	AW Lehmann	ZMA
Tetrix	bipunctata	7	3	14-18.4.1952	Netherlands	Gelderland	Gelderland	Renkum	51.967 N	5.733 E	10	EIS-Nederland opgenommen	CAW Jeekel 1962		leg. C.L. Hellegren Jr.	AW Lehmann	ZMA
Tetrix	kraussi	2		20.06.1996	Slovenia			Julijske Alpe Mangart	46.439 N	13.655 E	2000				leg. S. Gomboc	AW Lehmann	Collectio Gomboc
Tetrix	kraussi	1		3.6.2000	Slovenia			Golte nad Mozirjem VM93	46.372 N	14.901 E	1350		T. bipunctata Gomboc S. det.		leg. S. Gomboc	AW Lehmann	Collectio Gomboc
Tetrix	kraussi	1		16.07.1972	Slovenia			Juliske Alpe Soča Dal	46.360 N	13.710 E	600				leg. Fam. Coene et Fam. V. Oorschat	AW Lehmann	ZMA
Tetrix	kraussi	2	2	15.7.2004, 2.7.2005	Slovenia			Triglav NP: Vogler	46.264 N	13.840 E	1500				leg. A.W. Lehmann	AW Lehmann	Collectio Lehmann, Collectio Hochkirch	CL 202-203, CHo 201
Tetrix	kraussi		1	26.8.-5.9.[19]12	Slovenia			Krain Planina	45.820 N	14.240 E	600				leg. W. Ramme	AW Lehmann	ZMB
Tetrix	kraussi	1		10.7.2004	Slovenia			Karst N Adelsberg: Predjama	45.810 N	14.126 E	700				leg. A.W. Lehmann	AW Lehmann	Collectio Lehmann	CL 204
Tetrix	kraussi		1	29.5.[19]11	Slovenia			Karst St. Canzian 300 - 400 m	45.662 N	13.988 E	420-450	No. 35				AW Lehmann	ZMB
Tetrix	bipunctata (z)		6	30.6.1981	Switzerland	Canon of Uri	Uri	Urnerboden	46.89318 N	8.90611 E	1320		Nadig		Nadig	Moser/Baur	MHNG	53+54	163+164	30	6	1981	2
Tetrix	kraussi		2	2015-05-07	Switzerland	Canton of Bern	Bern	Vorsass	46.700369 N	7.77053 E	1550	Weide mit offenen Stellen und Felsen	Hannes Baur		leg. Hannes Baur	Hannes Baur	NMBE	1079
Tetrix	bipunctata		1	2015-05-07	Switzerland	Canton of Bern	Bern	Vorsass	46.699946 N	7.77062 E	1521	Weide mit offenen Stellen und Felsen	Hannes Baur		leg. Hannes Baur	Hannes Baur	NMBE	1084
Tetrix	kraussi	1		2015-05-07	Switzerland	Canton of Bern	Bern	Vorsass	46.699946 N	7.77062 E	1521	Weide mit offenen Stellen und Felsen	Hannes Baur		leg. Hannes Baur	Hannes Baur	NMBE	1085
Tetrix	bipunctata	1		2015-05-07	Switzerland	Canton of Bern	Bern	Vorsass	46.699933 N	7.769997 E	1507	Waldrand	Hannes Baur		leg. Hannes Baur	Hannes Baur	NMBE	1081
Tetrix	kraussi	1	1	2015-05-07	Switzerland	Canton of Bern	Bern	Vorsass	46.699933 N	7.769997 E	1507	Waldrand	Hannes Baur		leg. Hannes Baur	Hannes Baur	NMBE	1080
Tetrix	bipunctata		1	2015-05-07	Switzerland	Canton of Bern	Bern	Vorsass	46.699695 N	7.770415 E	1504	Weide mit offenen Stellen und Felsen	Hannes Baur		leg. Hannes Baur	Hannes Baur	NMBE	1083
Tetrix	kraussi		2	2015-05-07	Switzerland	Canton of Bern	Bern	Vorsass	46.699695 N	7.770415 E	1504	Weide mit offenen Stellen und Felsen	Hannes Baur		leg. Hannes Baur	Hannes Baur	NMBE	1082
Tetrix	bipunctata		1	2015-05-07	Switzerland	Canton of Bern	Bern	Vorsass, SW	46.699179 N	7.769548 E	1475	Weide mit offenen Stellen und Felsen	Hannes Baur		leg. Hannes Baur	Hannes Baur	NMBE	1088
Tetrix	kraussi	5	9	2015-05-07	Switzerland	Canton of Bern	Bern	Vorsass, SW	46.699179 N	7.769548 E	1475	Weide mit offenen Stellen und Felsen	Hannes Baur		leg. Hannes Baur	Hannes Baur	NMBE	1087
Tetrix	bipunctata	1		2015-05-07	Switzerland	Canton of Bern	Bern	Vorsass, SW	46.69904 N	7.769391 E	1471	Weide mit offenen Stellen und Felsen	Hannes Baur		leg. Hannes Baur	Hannes Baur	NMBE	1086
Tetrix	bipunctata	1		16.5.[18]89	Switzerland	Canton of Glarus	Glarus	Linthal	46.917 N	9.000 E	854				leg. Oldenberg	AW Lehmann	DEI
Tetrix	bipunctata		1	1.6.1847	Switzerland	Canton of Graubünden	Graubünden	Ethiopia	46.950 N	9.550 E	1230		bipunctata L H. Fischer, brachyptera Harz	s.str. T. Meineke 1134	leg. Kriechbaumer	AW Lehmann	ZSM
Tetrix	bipunctata		5	28.8.1954	Switzerland	Canton of Graubünden	Graubünden	Manas	46.84274 N	10.36423 E	missing		Nadig		Nadig	Moser/Baur	MHNG	24	81	28	8	1954	1
Tetrix	bipunctata		18		Switzerland	Canton of Graubünden	Graubünden	Ramosch, Plattamala - Pazza	46.83927 N	10.0884 E	missing		Nadig		Thaler	Moser/Baur	MHNG	13	45				1
Tetrix	bipunctata		1	18.9.1976	Switzerland	Canton of Graubünden	Graubünden	Ramosch bei Pt.1294 unter Vna	46.83913 N	10.36807 E	1300		Nadig		Nadig	Moser/Baur	MHNG	15	64	18	9	1976	2
Tetrix	kraussi (z)		1	23.8.1929	Switzerland	Canton of Graubünden	Graubünden	Remüs, Engadin	46.83509 N	10.38161 E	missing		Nadig		Nadig	Moser/Baur	MHNG	14	63	23	8	1929	1
Tetrix	bipunctata		1	20.4.1930	Switzerland	Canton of Graubünden	Graubünden	Remüs	46.83509 N	10.38161 E	missing		Nadig		Nadig	Moser/Baur	MHNG	17	69	20	4	1930	1
Tetrix	bipunctata		1	17.8.1954	Switzerland	Canton of Graubünden	Graubünden	Inn bei Remüs	46.82877 N	10.38945 E	missing		Nadig		Nadig	Moser/Baur	MHNG	16	65	17	8	1954	2
Tetrix	bipunctata		1	10.7.1960	Switzerland	Canton of Graubünden	Graubünden	Scuol S. exp. Wiese	46.79337 N	10.30446 E	1400	1350-1450	Nadig		Nadig	Moser/Baur	MHNG	23	80	10	7	1960	1
Tetrix	bipunctata	2	2	27.05.1999	Switzerland	Canton of Graubünden	Graubünden	Ardez	46.767 N	10.200 E	1467		bipunctata f M. Breitsamer 1999	ssp. bipunctata T. Meineke m 1144-1145, f 1142-1143	leg. Michael Schönitzer	AW Lehmann	ZSM
Tetrix	bipunctata		1	28.6.1958	Switzerland	Canton of Graubünden	Graubünden	Flüelapassstr. Üb. Süs	46.75135 N	10.06288 E	1700		Nadig		Nadig	Moser/Baur	MHNG	25	86	28	6	1958	2
Tetrix	bipunctata		1	24.9.1976	Switzerland	Canton of Graubünden	Graubünden	Susch	46.75017 N	10.07938 E	1450		Nadig		Nadig	Moser/Baur	MHNG	22	79	24	9	1976	1
Tetrix	bipunctata		4	21.7.1963	Switzerland	Canton of Graubünden	Graubünden	Zernez Innauen	46.69922 N	10.0848 E	1450		Nadig		Nadig	Moser/Baur	MHNG	28	107	21	7	1963	5
Tetrix	bipunctata		2	24.8.1933	Switzerland	Canton of Graubünden	Graubünden	Zernez	46.69922 N	10.0848 E	missing		Nadig		Nadig	Moser/Baur	MHNG	29	111	24	8	1933	1
Tetrix	bipunctata		1	7.7.1989	Switzerland	Canton of Graubünden	Graubünden	unter Punt Nova (unter Brail)	46.67467 N	10.06353 E	1500		Nadig		Nadig	Moser/Baur	MHNG	18	73	7	7	1989	2
Tetrix	bipunctata		17	29.6.1982	Switzerland	Canton of Graubünden	Graubünden	Muntogna, unter Limartsch	46.64804 N	9.39976 E	1960		Nadig		Nadig	Moser/Baur	MHNG	11	27	29	6	1982	0.5
Tetrix	bipunctata		1	29.6.1982	Switzerland	Canton of Graubünden	Graubünden	Muntogna: Zupols	46.64691 N	9.40567 E	1812		Nadig		Nadig	Moser/Baur	MHNG	12	44	29	6	1982	0.5
Tetrix	bipunctata		9	7.7.1975	Switzerland	Canton of Graubünden	Graubünden	Auen u. Inn Zuoz	46.59686 N	9.96089 E	1670		Nadig		Nadig	Moser/Baur	MHNG	27	98	7	7	1975	2
Tetrix	bipunctata		11	11.7.1981	Switzerland	Canton of Graubünden	Graubünden	Laj d.Segl, N-Ufer	46.42005 N	9.72546 E	1810		Nadig		Nadig	Moser/Baur	MHNG	26	87	11	7	1981	2
Tetrix	kraussi (z)		1	7.7.1975	Switzerland	Canton of Graubünden	Graubünden	Bergell Pranzaira	46.35854 N	9.64516 E	1200		Nadig		Nadig	Moser/Baur	MHNG	34	124	7	7	1975	1
Tetrix	bipunctata		1	7.7.1975	Switzerland	Canton of Graubünden	Graubünden	Bergell Pranzaira	46.35854 N	9.64516 E	1200		Nadig		Nadig	Moser/Baur	MHNG	35	125	7	7	1975	1
Tetrix	bipunctata		2	26.07.1973	Switzerland	Canton of Graubünden	Graubünden	Vicosoprano	46.350 N	9.617 E	1100				leg. H. Wiering	AW Lehmann	ZMA
Tetrix	bipunctata		1	6.6.1975	Switzerland	Canton of Graubünden	Graubünden	Bergell Coltura - Durbegia	46.34976 N	9.59097 E	1200		Nadig		Nadig	Moser/Baur	MHNG	36	126	6	6	1975	4
Tetrix	bipunctata	1	3	27.08.1991	Switzerland	Canton of Graubünden	Graubünden	St. Moritz	46.295 N	9.502 E	1800	Moor			leg. A.W. Lehmann	AW Lehmann	Collectio Lehmann	CL 22-26
Tetrix	bipunctata		1	18.07.1963	Switzerland	Canton of Graubünden	Graubünden	Paso Robles	46.232 N	10.132 E	1000				leg. J.C. Kros	AW Lehmann	ZMA
Tetrix	kraussi	4	4	2015-05-08	Switzerland	Canton of Jura	Jura	Pâturage des Ecovots	47.185516 N	7.301284 E	747	Magerrasen mit Steinen	Hannes Baur		leg. Hannes Baur	Hannes Baur	NMBE	1077
Tetrix	kraussi	2	7	2015-05-08	Switzerland	Canton of Jura	Jura	Pâturage des Ecovots	47.185431 N	7.301202 E	745	Magerrasen mit Steinen	Hannes Baur		leg. Hannes Baur	Hannes Baur	NMBE	1076
Tetrix	bipunctata	1		2015-05-08	Switzerland	Canton of Jura	Jura	Pâturage des Sagne	47.178533 N	7.281862 E	736	Trockenrasen mit offenen Stellen	Hannes Baur		leg. Hannes Baur	Hannes Baur	NMBE	1072
Tetrix	kraussi	6	5	2015-05-08	Switzerland	Canton of Jura	Jura	Pâturage des Sagne	47.178533 N	7.281862 E	736	Trockenrasen mit offenen Stellen	Hannes Baur		leg. Hannes Baur	Hannes Baur	NMBE	1075
Tetrix	kraussi	2	1	2015-05-08	Switzerland	Canton of Jura	Jura	Orvin, NW	47.16265 N	7.205392 E	815	Felsensteppe, Waldrand	Hannes Baur		leg. Hannes Baur	Hannes Baur	NMBE	1074
Tetrix	kraussi	1		2015-05-08	Switzerland	Canton of Jura	Jura	Les Prés-d'Orvin, E	47.159846 N	7.197651 E	900	Trockenrasen mit offenen Stellen	Hannes Baur		leg. Hannes Baur	Hannes Baur	NMBE	1078
Tetrix	bipunctata		1	2015-05-08	Switzerland	Canton of Jura	Jura	Les Prés-d'Orvin	47.155524 N	7.183233 E	997	Trockenrasen mit Felsen	Hannes Baur		leg. Hannes Baur	Hannes Baur	NMBE	1071
Tetrix	kraussi	5	9	2015-05-08	Switzerland	Canton of Jura	Jura	Les Prés-d'Orvin	47.155524 N	7.183233 E	997	Trockenrasen mit Felsen	Hannes Baur		leg. Hannes Baur	Hannes Baur	NMBE	1073
Tetrix	kraussi		4	8.4.1961	Switzerland	Canton of Ticino	Ticino	Oress TI N-Hang, Lichtung	46.06464 N	9.05842 E	1320		Nadig		Nadig	Moser/Baur	MHNG	46	153	8	4	1961	5
Tetrix	kraussi		2	31.8.1960	Switzerland	Canton of Ticino	Ticino	(V. d. Colla) - Pso. Pairolo (TI)	46.06113 N	9.04631 E	1375	1350-1400	Nadig		Nadig	Moser/Baur	MHNG	45	151	31	8	1960	5
Tetrix	kraussi		1		Switzerland	Canton of Ticino	Ticino	M. Boglia Alpe Bolle	46.0383 N	9.00216 E	missing		Nadig		Nadig	Moser/Baur	MHNG	47	157				2
Tetrix	kraussi		1		Switzerland	Canton of Ticino	Ticino	M. Boglia Gipfel	46.02977 N	9.00724 E	1475	1450-1500	Nadig		Nadig	Moser/Baur	MHNG	48	158				0.5
Tetrix	kraussi		1		Switzerland	Canton of Ticino	Ticino	M. Boglia Castra	46.0169 N	9.00333 E	950	900-1000	Nadig		Nadig	Moser/Baur	MHNG	49	159				2
Tetrix	kraussi		4	16.5.1990	Switzerland	Canton of Ticino	Ticino	Somazzo TI Torretta-Ost	45.87944 N	8.992 E	600	550-650	Nadig		L.Rezbanyai-Reser	Moser/Baur	MHNG	44	147	16	5	1990	1
Tetrix	bipunctata	1	1	13.03.1905	Switzerland	Canton of Valais	Wallis	Saint-Cergue	46.446 N	6.158 E	1041				leg. M. Maindron	AW Lehmann	MNHN
Tetrix	bipunctata	1		19.09.1970	Switzerland	Canton of Valais	Wallis	Tracouet (Nendaz)	46.183 N	7.300 E	2100				leg. v. Ooststroom	AW Lehmann	ZMA
